# Supplementary material for: What influences the performance of carbon emissions in China?—Research on the inter-provincial carbon emissions’ conditional configuration impacts
Source: PLoS One. 2024 Apr 10;19(4):e0293763. doi: 10.1371/journal.pone.0293763 (PMC11006155; doi:10.1371/journal.pone.0293763)
Supplement: S1 Data — (XLSX) [file pone.0293763.s001.xlsx]

## Sheet: Sheet1
provinces and cities	carbon emission performance	energy consumption	industrial structure	technological innovation	government support	economic development	demographic factors
Beijing	0.326	0.462218	8.89065	3.58568	6.16315	5.41743	2.2763
Tianjin	1.403	2.16704	4.59099	1.5098	4.13507	2.13507	4.38562
Hebei	2.704	4.89873	2.75624	1.68911	4.42135	1.45434	3.45341
Shanxi	6.421	4.98825	2.06213	1.01264	3.04298	0.869278	3.2471
Neimenggu	6.135	5.25143	1.74979	0.900246	2.57743	1.12469	1.98815
Liaoning	3.375	3.61811	2.9925	1.46561	3.0425	0.928461	2.51083
Jilin	2.062	2.86934	2.95365	0.90027	3.18281	0.0432475	1.86033
Heilongjiang	2.694	3.4773	3.28691	0.923555	2.21995	0.183279	4.37886
Shanghai	0.718	1.32234	6.08913	2.80032	5.74608	4.72203	4.08203
Jiangsu	0.877	2.63775	3.00656	6.78399	5.04652	5.18788	3.62088
Zhejiang	0.761	1.52505	3.4615	4.72889	5.24217	5.03628	3.08785
Anhui	1.153	2.79573	2.63436	2.23795	5.20421	2.06937	2.87956
Fujian	0.762	2.13568	2.29779	2.11357	4.06145	3.65713	3.22795
Jiangxi	0.98	2.93056	2.38721	1.46003	4.48098	1.94431	3.6267
Shandong	2.135	3.08136	2.93621	3.4202	4.21459	2.6499	3.20414
Henan	0.984	2.62273	2.1981	2.21105	5.58879	1.78649	4.86845
Hubei	0.845	2.74125	2.44801	2.31502	4.27086	2.65567	3.13655
Hunan	0.804	3.20524	2.44311	1.98232	3.9303	1.69903	3.37639
Guangdong	0.659	1.89656	3.29386	7.54101	7.08229	5.37537	5.42349
Guangxi	1.254	2.99361	2.49615	0.979615	3.98166	0.695602	2.16557
Hainan	1.448	1.17085	4.87787	0.705588	3.96068	0.970926	1.79094
Chongqing	0.659	2.16082	2.87037	1.4459	3.37053	2.04852	2.32074
Sichun	0.718	2.43933	2.88573	2.04205	4.55419	2.61288	3.49213
Guizhou	1.675	3.49604	2.01398	0.950392	5.50537	0.955913	1.97145
Yunnan	1.089	3.49507	2.26924	1.0628	3.5306	0.66959	2.60458
Shaanxi	2.087	2.9955	0.747352	1.55598	2.53248	1.34673	4.16726
Gansu	2.438	3.15871	2.38529	0.834343	3.07067	0.227321	2.3335
Qinghai	2.011	3.52478	2.48901	0.681679	2.80546	0.148525	2.07022
Ningxia	8.288	6.08916	2.00589	0.748813	4.08971	0.190442	2.33127
Xinjiang	4.492	3.84947	2.48043	0.767189	2.21329	1.19428	2.7725
